# Supplementary material for: Construction of a Transparent, Robust, Shape-Memory and Self-Healing MDI-Based Polyurethane Elastomer
Source: Polymers (Basel). 2025 May 2;17(9):1243. doi: 10.3390/polym17091243 (PMC12073319; doi:10.3390/polym17091243)
Supplement: Supplementary file 1 [file polymers-17-01243-s001.zip]

Archive with 1 entries (1 files):
- polymers-3588301-supplementary.pdf
